# Supplementary material for: The Role of the Gut Microbiota on the Beneficial Effects of Ketogenic Diets
Source: Nutrients. 2021 Dec 31;14(1):191. doi: 10.3390/nu14010191 (PMC8747023; doi:10.3390/nu14010191)
Supplement: Supplementary file 1 [file nutrients-14-00191-s001.zip]

Archive with 1 entries (1 files):
- nutrients-1477772-supplementary.pdf
